# Supplementary material for: Comparison of the Phytochemical Variation of Non-Volatile Metabolites within Mother Tinctures of Arnica montana Prepared from Fresh and Dried Whole Plant Using UHPLC-HRMS Fingerprinting and Chemometric Analysis
Source: Molecules. 2022 Apr 24;27(9):2737. doi: 10.3390/molecules27092737 (PMC9103735; doi:10.3390/molecules27092737)
Supplement: Supplementary file 1 [file molecules-27-02737-s001.zip]

Archive with 1 entries (1 files):
- molecules-1658904-supplementary.pdf
